# Supplementary material for: Exposure to selected pathogens in wild mammals from a rescue and rehabilitation center in southern Italy
Source: One Health. 2025 Apr 21;20:101049. doi: 10.1016/j.onehlt.2025.101049 (PMC12434505; doi:10.1016/j.onehlt.2025.101049)
Supplement: Supplementary file 1 — Supplementary material: Raw data regarding sampled animals. [file mmc1.xlsx]

## Sheet: SEROLOGY
ID	SPECIES	SEX	AGE	PROVINCE	DISTRICT	LEISH	ERLICHIA	ANAPLSMA	DIROFILARIA	BORRELIA	PRV gB	Brucella canis	Coxiella	SBV	PRV Ge	Brucella S	YEAR	HEV	M. AVIUM	CCV	TRAUMA	RELEASED	MONTH	REASON FOR ADMISSION	DAYS OF HOSPITALIZATION
S1	WOLF	F	YOUNG	SA	SALA CONSILINA	NEG	NEG	NEG	NEG	NEG	NEG	NEG	NEG	NEG	NEG	NEG	2023	POS	NEG	POS	YES	DEAD	MAGGIO	DEAD	1
S2	WOLF	M	ADULT	CE	FRIGNANO	NEG	NEG	NEG	NEG	NEG	NEG	NEG	NEG	NEG	NEG	NEG	2023	NEG	NEG	NEG	YES	DEAD	MAGGIO	DEAD	1
S3	RED FOX	F	ADULT	CE	MIGNANO MONTELUNGO	NEG	NEG	NEG	NEG	NEG	NEG	NEG	NEG	NEG	POS	NEG	2023	NEG	NEG	NEG	YES	DEAD	GIUGNO	FRACTURE	64
S4	RED FOX	F	YOUNG	NA	SOMMA VESUVIANA	NEG	NEG	NEG	NEG	NEG	NEG	POS	NEG	NEG	NEG	NEG	2023	NEG	NEG	POS	YES	DEAD	SETTEMBRE	FRACTURE	1
S5	RED FOX	M	YOUNG	CE	CASERTA	NEG	NEG	NEG	NEG	NEG	NEG	POS	NEG	NEG	NEG	NEG	2023	NEG	NEG	NEG	YES	DEAD	AGOSTO	FRACTURE	2
S8	RED FOX	M	ADULT	AV	SIRIGNANO	NEG	NEG	NEG	NEG	NEG	NEG	NEG	NEG	NEG	NEG	POS	2023	NEG	NEG	POS	YES	RELEASED	OTTOBRE	TRAUMA	25
S9	RED FOX	M	YOUNG	CE	CASERTA	NEG	NEG	NEG	NEG	NEG	NEG	NEG	POS	NEG	NEG	NEG	2023	NEG	NEG	NEG	NO	DEAD	SETTEMBRE	SHOCK	1
S10	RED FOX	M	ADULT	CE	CAPUA	NEG	NEG	NEG	NEG	NEG	NEG	NEG	NEG	NEG	NEG	POS	2023	NEG	NEG	NEG	YES	DEAD	AGOSTO	PARALISIS	8
S11	RED FOX	F	ADULT	AV	CERVINARA	NEG	NEG	NEG	NEG	NEG	NEG	NEG	NEG	NEG	NEG	NEG	2023	NEG	NEG	POS	YES	DEAD	LUGLIO	FRACTURE	1
S12	RED FOX	M	YOUNG	CE	VALLE DI MADDALONI	NEG	NEG	NEG	NEG	NEG	NEG	NEG	NEG	NEG	NEG	NEG	2024	NEG	NEG	NEG	YES	DEAD	FEBBRAIO	TRAUMA	3
S13	RED FOX	M	YOUNG	SA	PALOMONTE	NEG	NEG	POS	NEG	NEG	NEG	NEG	NEG	NEG	NEG	NEG	2023	NEG	NEG	NEG	YES	RELEASED	DICEMBRE	TRAUMA	29
S14	RED FOX	F	ADULT	AV	AVELLINO	NEG	NEG	NEG	NEG	NEG	POS	NEG	NEG	NEG	NEG	NEG	2023	NEG	NEG	NEG	YES	DEAD	NOVEMBRE	TRAUMA	10
S15	RED FOX	M	YOUNG	AV	VALLATA	NEG	NEG	NEG	POS	NEG	NEG	NEG	NEG	NEG	NEG	NEG	2023	NEG	NEG	NEG	YES	DEAD	NOVEMBRE	FRACTURE	1
S16	RED FOX	M	YOUNG	CE	VALLE DI MADDALONI	NEG	NEG	NEG	NEG	NEG	NEG	POS	NEG	NEG	NEG	NEG	2024	NEG	NEG	NEG	YES	DEAD	FEBBRAIO	TRAUMA	3
S17	RED FOX	F	ADULT	CE	GIOIA SANNITICA	NEG	NEG	NEG	POS	NEG	NEG	NEG	NEG	NEG	NEG	NEG	2023	NEG	NEG	NEG	YES	RELEASED	DICEMBRE	FRACTURE	35
S18	WOLF	M	ADULT	SA	SAN MAURO CILENTO	NEG	NEG	NEG	NEG	NEG	POS	NEG	NEG	NEG	NEG	NEG	2023	NEG	NEG	NEG	YES	RELEASED	DICEMBRE	TRAUMA	65
S19	WOLF	M	ADULT	SA	SAN MAURO CILENTO	NEG	NEG	NEG	NEG	NEG	POS	NEG	NEG	NEG	NEG	NEG	2024	NEG	NEG	POS	YES	RELEASED	FEBBRAIO	TRAUMA	65
G2	PORCUPINE	M	ADULT	SA	SALERNO	NEG	NEG	NEG	POS	NEG	NEG	/	NEG	NEG	NEG	NEG	2023	NEG	NEG	/	YES	DEAD	SETTEMBRE	TRAUMA	1
G3	BADGER	M	ADULT	CE	MADDALONI	NEG	NEG	NEG	NEG	NEG	NEG	/	NEG	NEG	NEG	NEG	2023	NEG	NEG	/	YES	RELEASED	SETTEMBRE	TRAUMA	16
G5	HEDGEHOG	F	YOUNG	NA	NAPOLI	NEG	NEG	NEG	NEG	NEG	NEG	/	NEG	NEG	NEG	NEG	2023	NEG	NEG	/	NO	RELEASED	SETTEMBRE	SHOCK	22
G6	HEDGEHOG	M	YOUNG	NA	NAPOLI	NEG	NEG	NEG	NEG	NEG	NEG	/	NEG	NEG	NEG	NEG	2023	NEG	NEG	/	NO	DEAD	LUGLIO	SHOCK	1
G7	HEDGEHOG	F	ADULT	CE	SAN MARCELLINO	NEG	NEG	NEG	POS	NEG	NEG	/	NEG	NEG	NEG	NEG	2023	NEG	NEG	/	NO	DEAD	LUGLIO	SHOCK	1
G8	HEDGEHOG	M	YOUNG	CE	TEANO	NEG	NEG	NEG	NEG	NEG	NEG	/	NEG	NEG	NEG	NEG	2023	NEG	NEG	/	YES	DEAD	MARZO	FRACTURE	1
G9	HEDGEHOG	M	ADULT	SA	SAN CIPRIANO PICENTINO	NEG	NEG	NEG	NEG	NEG	NEG	/	NEG	NEG	NEG	NEG	2023	NEG	NEG	/	NO	DEAD	FEBBRAIO	SHOCK	1
G21	HEDGEHOG	M	YOUNG	NA	SAN SEBASTIANO AL VESUVIO	NEG	NEG	NEG	NEG	NEG	NEG	/	NEG	NEG	NEG	NEG	2024	NEG	NEG	/	YES	DEAD	GENNAIO	TRAUMA	1
G23	HEDGEHOG	M	ADULT	NA	NAPOLI	NEG	NEG	NEG	POS	NEG	NEG	/	NEG	NEG	NEG	NEG	2023	NEG	NEG	/	NO	DEAD	NOVEMBRE	SHOCK	1
G24	HEDGEHOG	F	ADULT	NA	POMPEI	NEG	NEG	NEG	NEG	NEG	NEG	/	NEG	NEG	NEG	NEG	2023	NEG	NEG	/	NO	DEAD	NOVEMBRE	SHOCK	3
G25	PORCUPINE	M	ADULT	CE	PONTELATONE	NEG	NEG	NEG	NEG	NEG	NEG	/	NEG	NEG	NEG	NEG	2024	NEG	NEG	/	NO	DEAD	FEBBRAIO	PARALISIS	1
G26	BADGER	F	ADULT	CE	MONDRAGONE	NEG	NEG	NEG	NEG	NEG	NEG	/	NEG	NEG	NEG	NEG	2024	NEG	NEG	/	NO	RELEASED	FEBBRAIO	SHOCK	22
G27	ROE DEER	F	ADULT	CE	GIOIA SANNITICA	/	/	/	/	/	NEG	/	NEG		NEG	NEG	2024	POS	NEG	/	YES	DEAD	GIUGNO	FRACTURE	1
G28	ROE DEER	M	ADULT	SA	ALBANELLA	/	/	/	/	/	NEG	/	NEG		NEG	NEG	2024	NEG	NEG	/	YES	DEAD	APRILE	FRACTURE	12
G29	ROE DEER	F	ADULT	BN	SAN LORENZELLO	/	/	/	/	/	NEG	/	NEG		NEG	NEG	2024	NEG	NEG	/	YES	DEAD	GIUGNO	TRAUMA	7
G30	PORCUPINE	F	ADULT	BN	FRAGNETO MONFORTE	NEG	NEG	NEG	POS	NEG	NEG	/	NEG		NEG	NEG	2024	NEG	NEG	/	YES	DEAD	MAGGIO	TRAUMA	1
G31	PORCUPINE	F	ADULT	CE	BELLONA	NEG	NEG	NEG	NEG	NEG	NEG	/	NEG		NEG	NEG	2024	NEG	NEG	/	YES	DEAD	GIUGNO	TRAUMA	1
G32	PORCUPINE	F	ADULT	BN	SANT'ANGELO TRIMONTE	NEG	NEG	NEG	NEG	NEG	NEG	/	NEG		NEG	NEG	2024	NEG	NEG	/	YES	DEAD	GIUGNO	TRAUMA	1
G33	BADGER	M	ADULT	AV	ARIANO IRPINO	NEG	NEG	NEG	NEG	NEG	NEG	/	NEG		NEG	NEG	2024	NEG	NEG	/	NO	DEAD	APRILE	SHOCK	1
G35	BADGER	M	YOUNG	AV	LAURO	NEG	NEG	NEG	NEG	NEG	NEG	/	NEG		NEG	NEG	2024	NEG	NEG	/	YES	RELEASED	GIUGNO	TRAUMA	13
S20	RED FOX	M	ADULT	CE	CASERTA	NEG	POS	NEG	NEG	NEG	NEG	POS	NEG		NEG	NEG	2024	NEG	NEG	NEG	YES	DEAD	GIUGNO	FRACTURE	1
S21	RED FOX	M	YOUNG	CE	CELLOLE	NEG	NEG	NEG	NEG	NEG	NEG	NEG	NEG		NEG	NEG	2024	NEG	NEG	NEG	YES	RELEASED	APRILE	TRAUMA	30
S22	RED FOX	F	YOUNG	CE	CASTELCAMPAGNANO	NEG	NEG	NEG	NEG	NEG	NEG	NEG	NEG		NEG	NEG	2024	NEG	NEG	NEG	NO	RELEASED	MAGGIO	FREE-RANGING	60
S23	RED FOX	F	YOUNG	CE	CASTELCAMPAGNANO	NEG	NEG	NEG	NEG	NEG	NEG	POS	NEG		NEG	NEG	2024	NEG	NEG	NEG	NO	RELEASED	MAGGIO	FREE-RANGING	60
S24	RED FOX	M	YOUNG	NA	SANTANASTASIA	NEG	NEG	NEG	NEG	NEG	NEG	NEG	NEG		NEG	NEG	2024	NEG	NEG	NEG	NO	RELEASED	MAGGIO	FREE-RANGING	45

## Sheet: COPROLOGICAL
ID	SPECIES	SEX	AGE	PROVINCE	DISTRICT	YEAR	TRAUMA	RELEASED	MONTH	REASON OF THE ADMISSION	DAYS THE HOSPITALIZATION
S5	RED FOX	M	YOUNG	CE	CASERTA	2023	YES	DEAD	AUGUST	FRACTURE	2
S6	RED FOX	M	YOUNG	SA	MONTECORVINO ROVELLA	2023	YES	RELEASED	SEPTEMBER	FRACTURE	23
S7	RED FOX	M	YOUNG	SA	ALTAVILLA SILENTINA	2023	NO	RELEASED	JULY	SHOCK	25
S8	RED FOX	M	ADULT	AV	SIRIGNANO	2023	YES	RELEASED	OCTOBER	TRAUMA	25
S10	RED FOX	M	ADULT	CE	CAPUA	2023	YES	DEAD	AUGUST	FRACTURE	8
S11	RED FOX	F	ADULT	AV	CERVINARA	2023	YES	DEAD	JULY	FRACTURE	1
S14	RED FOX	F	ADULT	AV	AVELLINO	2023	YES	DEAD	NOVEMBER	TRAUMA	10
S17	RED FOX	F	ADULT	CE	GIOIA SANNITICA	2023	YES	RELEASED	DECEMBER	FRACTURE	35
S18	WOLF	M	ADULT	SA	SAN MAURO CILENTO	2023	YES	RELEASED	DECEMBER	TRAUMA	65
S19	WOLF	M	ADULT	SA	SAN MAURO CILENTO	2024	YES	RELEASED	FEBRUARY	TRAUMA	65
G1	PORCUPINE	M	ADULT	BN	BENEVENTO	2023	YES	DEAD	NOVEMBER	TRAUMA	1
G3	BADGER	M	ADULT	CE	MADDALONI	2023	YES	RELEASED	SEPTEMBER	TRAUMA	16
G4	MARTEN	M	YOUNG	SA	SALERNO	2023	YES	DEAD	OCTOBER	TRAUMA	1
G5	HEDGEHOG	F	YOUNG	NA	NAPOLI	2023	NO	RELEASED	SEPTEMBER	SHOCK	22
G10	HEDGEHOG	M	ADULT	NA	NAPOLI	2023	NO	DEAD	MAY	FREE-RANGING	17
G11	HEDGEHOG	M	YOUNG	SA	BATTIPAGLIA	2023	NO	RELEASED	JUNE	FREE-RANGING	60
G12	HEDGEHOG	F	YOUNG	SA	SALERNO	2023	NO	RELEASED	MAY	FREE-RANGING	5
G13	HEDGEHOG	M	ADULT	NA	NAPOLI	2023	NO	DEAD	JULY	SHOCK	4
G14	HEDGEHOG	F	YOUNG	NA	NAPOLI	2023	NO	RELEASED	MAY	FREE-RANGING	3
G15	HEDGEHOG	F	ADULT	NA	AGNANO	2023	YES	RELEASED	APRIL	WOUND	50
G16	HEDGEHOG	M	ADULT	NA	NAPOLI	2024	NO	DEAD	MARCH	SHOCK	1
G17	HEDGEHOG	M	ADULT	NA	NAPOLI	2024	YES	RELEASED	JANUARY	TRAUMA	39
G18	HEDGEHOG	F	YOUNG	CE	CELLOLE	2023	NO	RELEASED	DECEMBER	FREE-RANGING	12
G19	HEDGEHOG	M	YOUNG	SA	ANGRI	2024	NO	RELEASED	FEBRUARY	FREE-RANGING	2
G20	HEDGEHOG	F	ADULT	NA	NAPOLI	2024	NO	RELEASED	FEBRUARY	FREE-RANGING	1
G22	DORMHOUSE	F	YOUNG	AV	CANDIDA	2024	NO	RELEASED	FEBRUARY	FREE-RANGING	1
G34	HEDGEHOG	F	ADULT	NA	NAPOLI	2024	NO	DEAD	APRIL	FERITE	1
G 28	ROE DEER	M	ADULT	SA	ALBANELLA	2024	YES	DEAD	APRIL	FRACTURE	12
G 29	ROE DEER	F	ADULT	BN	SAN LORENZELLO	2024	YES	DEAD	JUNE	TRAUMA	7
G 33	BADGER	M	ADULT	AV	ARIANO IRPINO	2024	NO	DEAD	APRIL	SHOCK	1
S 21	RED FOX	M	YOUNG	CE	CELLOLE	2024	YES	RELEASED	APRIL	TRAUMA	30
S 22	RED FOX	F	YOUNG	CE	CASTELCAMPAGNANO	2024	NO	RELEASED	MAY	FREE-RANGING	60
